# Supplementary material for: EVL and MIM/MTSS1 regulate actin cytoskeletal remodeling to promote dendritic filopodia in neurons
Source: J Cell Biol. 2023 Feb 24;222(5):e202106081. doi: 10.1083/jcb.202106081 (PMC9998662; doi:10.1083/jcb.202106081)
Supplement: Table S2 — shows exact P values and statistical methods for all figures. [file JCB_202106081_TableS2.xlsx]

## Sheet: STAT Table
Figure Panel	Comparison	p value	method
Fig. 1B	mCherry-AP4-MITO vs. mCherry-FP4-MITO	<0.001	Mixed Models
Fig. 1C	mCherry-AP4-MITO vs. mCherry-FP4-MITO	<0.0001	Mann-Whitney
Fig. 1D	mCherry-AP4-MITO vs. mCherry-FP4-MITO	<0.001	Mixed Models
Fig. 1H	Overall	<0.0001	Mixed Models
	n.t. LKO vs. shEnah #1	0.0002	Mixed Models
	n.t. LKO vs. shEnah #2	<0.0001	Mixed Models
	n.t. LKO vs. shEvl #1	<0.0001	Mixed Models
	n.t. LKO vs. shEvl #2	0.0022	Mixed Models
Fig. 1I	Overall	<0.0001	Mixed Models
	n.t. LKO vs. shEnah #1	0.0061	Mixed Models
	n.t. LKO vs. shEnah #2	<0.0001	Mixed Models
	n.t. LKO vs. shEvl #1	<0.0001	Mixed Models
	n.t. LKO vs. shEvl #2	<0.0001	Mixed Models
Fig. 1J	n.t. LKO vs. shEnah #1	0.0032	kruskal-wallis
	n.t. LKO vs. shEnah #2	<0.0001	kruskal-wallis
	n.t. LKO vs. shEvl #1	<0.0001	kruskal-wallis
	n.t. LKO vs. shEvl #2	<0.0001	kruskal-wallis
Fig. 1K	Protrusion: Overall	<0.0001	Mixed Models
	Protrusion: n.t. LKO vs. shEnah #1	0.0722	Mixed Models
	Protrusion: n.t. LKO vs. shEnah #2	<0.0001	Mixed Models
	Protrusion: n.t. LKO vs. shEvl #1	<0.0001	Mixed Models
	Protrusion: n.t. LKO vs. shEvl #2	<0.0001	Mixed Models
	Retraction: Overall	<0.0001	Mixed Models
	Retraction: n.t. LKO vs. shEnah #1	0.0649	Mixed Models
	Retraction: n.t. LKO vs. shEnah #2	<0.0001	Mixed Models
	Retraction: n.t. LKO vs. shEvl #1	<0.0001	Mixed Models
	Retraction: n.t. LKO vs. shEvl #2	<0.0001	Mixed Models
Fig. S2E	Enah: Glutamatergic vs. Non-neuronal	2.8x10-12	welch's t-test
	Evl: Glutamatergic vs. Non-neuronal	2.0x10-43	welch's t-test
	Vasp: Glutamatergic vs. Non-neuronal	6.4x10-10	welch's t-test
Fig. S2F	ENAH: Glutamatergic vs. Non-neuronal	0.002	welch's t-test
	EVL: Glutamatergic vs. Non-neuronal	3.7x10-25	welch's t-test
	VASP: Glutamatergic vs. Non-neuronal	0.002	welch's t-test
Fig. S2H	n.t. LKO vs. shEnah #1	0.0001	unpaired t-test
	n.t. LKO vs. shEnah #2	0.0002	unpaired t-test
Fig. S2I	n.t. LKO vs. shEvl #1	<0.0001	unpaired t-test
	n.t. LKO vs. shEvl #2	<0.0001	unpaired t-test
Fig. 2B	Overall	<0.0001	Mixed Models
	EGFP vs. MENA	<0.0001	Mixed Models
	EGFP vs. EVL	<0.0001	Mixed Models
Fig. 2C	Overall	0.0079	Mixed Models
	EGFP vs. MENA	0.0024	Mixed Models
	EGFP vs. EVL	0.4059	Mixed Models
Figure Panel	Comparison	p value	method
Fig. 2D	EGFP vs. MENA	<0.0001	kruskal-wallis
	EGFP vs. EVL	<0.0001	kruskal-wallis
Fig. 2E	Protrusion: Overall	<0.0001	Mixed Models
	Protrusion: GFP vs. MENA	<0.0001	Mixed Models
	Protrusion: GFP vs. EVL	<0.0001	Mixed Models
	Retraction: Overall	0.0014	Mixed Models
	Retraction: GFP vs. MENA	0.0049	Mixed Models
	Retraction: GFP vs. EVL	0.0008	Mixed Models
Fig. 3B	MENA vs. EVL	<0.0001	Mixed Models
Fig. 3D	MENA CCF	<.05	CCF > 2/√(n-|offset|)
	EVL CCF	<.05	CCF > 2/√(n-|offset|)
Fig. 3G	MENA: TCS vs. non-TCF	>.9999	kruskal-wallis
	EVL: TCS vs. non-TCF	0.0017	kruskal-wallis
Fig. 3H	MENA: TCS vs. non-TCF	0.0467	kruskal-wallis
	EVL: TCS vs. non-TCF	0.1998	kruskal-wallis
Fig. S4E	MENA	0.114	bootstrap
	EVL	0.003	bootstrap
Fig. 4B	D7: WT vs. EVL KO	<0.0001	Mixed Models
	D8: WT vs. EVL KO	<0.0001	Mixed Models
	D9: WT vs. EVL KO	<0.0001	Mixed Models
	D10: WT vs. EVL KO	<0.0001	Mixed Models
	D11: WT vs. EVL KO	<0.0001	Mixed Models
	WT: D7 vs. D8	0.2711	Mixed Models
	WT: D7 vs. D9	0.0392	Mixed Models
	WT: D7 vs. D10	0.1763	Mixed Models
	WT: D7 vs. D11	0.1254	Mixed Models
	EVL KO: D7 vs. D8	0.1809	Mixed Models
	EVL KO: D7 vs. D9	<0.0001	Mixed Models
	EVL KO: D7 vs. D10	<0.0001	Mixed Models
	EVL KO: D7 vs. D11	<0.0001	Mixed Models
Fig. 4C	D7: WT vs. EVL KO	<0.0001	Mixed Models
	D8: WT vs. EVL KO	<0.0001	Mixed Models
	D9: WT vs. EVL KO	<0.0001	Mixed Models
	D10: WT vs. EVL KO	<0.0001	Mixed Models
	D11: WT vs. EVL KO	<0.0001	Mixed Models
	WT: D7 vs. D8	0.0066	Mixed Models
	WT: D7 vs. D9	0.4263	Mixed Models
	WT: D7 vs. D10	0.0075	Mixed Models
	WT: D7 vs. D11	<0.0001	Mixed Models
	EVL KO: D7 vs. D8	0.0257	Mixed Models
	EVL KO: D7 vs. D9	<0.0001	Mixed Models
	EVL KO: D7 vs. D10	<0.0001	Mixed Models
	EVL KO: D7 vs. D11	<0.0001	Mixed Models
Figure Panel	Comparison	p value	method
Fig. 4E	EVL OE vs. WT	0.0186	one-way ANOVA w Holm-Sidak MC
	EVL OE vs. EVL KO	<0.0001	one-way ANOVA w Holm-Sidak MC
	WT vs. EVL KO	0.0059	one-way ANOVA w Holm-Sidak MC
Fig. 4G	WT vs. EVL KO	0.0155	unpaired t-test
Fig. 4H	WT vs. EVL KO	0.0051	unpaired t-test
Fig. S5B	WT D2 vs. KO D2	>.9999	kruskal-wallis
	WT D11 vs. KO D11	>.9999	kruskal-wallis
	WT D2 vs. WT D11	<.0001	kruskal-wallis
	KO D2 vs. KO D11	<.0001	kruskal-wallis
Fig. S5C	WT D2 vs. KO D2	0.6419	kruskal-wallis
	WT D11 vs. KO D11	>.9999	kruskal-wallis
	WT D2 vs. WT D11	<.0001	kruskal-wallis
	KO D2 vs. KO D11	<.0001	kruskal-wallis
Fig. S5D	WT D2 vs. KO D2	0.6579	mann-whitney
Fig. S5E	WT D2 vs. KO D2	>.9999	kruskal-wallis
	WT D11 vs. KO D11	>.9999	kruskal-wallis
	WT D2 vs. WT D11	<.0001	kruskal-wallis
	KO D2 vs. KO D11	<.0001	kruskal-wallis
Fig. S5G	D7 MENA HMW: WT vs. KO	0.1197	t-test multiple comparisons
	D7 MENA LMW: WT vs. KO	0.6757	t-test multiple comparisons
	D7 VASP: WT vs. KO	0.3402	t-test multiple comparisons
	D11 MENA HMW: WT vs. KO	0.0747	t-test multiple comparisons
	D11 MENA LMW: WT vs. KO	0.9192	t-test multiple comparisons
	D11 VASP: WT vs. KO	0.9192	t-test multiple comparisons
	D14 MENA HMW: WT vs. KO	0.8468	t-test multiple comparisons
	D14 MENA LMW: WT vs. KO	0.8468	t-test multiple comparisons
	D14 VASP: WT vs. KO	0.8468	t-test multiple comparisons
Fig. S5H	D7: WT vs. EVL KO	<0.0001	Mixed Models
	D8: WT vs. EVL KO	<0.0001	Mixed Models
	D9: WT vs. EVL KO	<0.0001	Mixed Models
	D10: WT vs. EVL KO	<0.0001	Mixed Models
	D11: WT vs. EVL KO	<0.0001	Mixed Models
	WT: D7 vs. D8	<0.0001	Mixed Models
	WT: D7 vs. D9	0.0005	Mixed Models
	WT: D7 vs. D10	<0.0001	Mixed Models
	WT: D7 vs. D11	<0.0001	Mixed Models
	EVL KO: D7 vs. D8	<0.0001	Mixed Models
	EVL KO: D7 vs. D9	<0.0001	Mixed Models
	EVL KO: D7 vs. D10	<0.0001	Mixed Models
	EVL KO: D7 vs. D11	<0.0001	Mixed Models
Figure Panel	Comparison	p value	method
Fig. 5D	EVL vs. GFP	<0.0001	Mixed Models
	EVL vs. ΔPFN	0.0713	Mixed Models
	EVL vs. ΔGAB	0.8411	Mixed Models
	EVL vs. ΔActinPolymerization	<0.0001	Mixed Models
	EVL vs. ΔGABFAB	<0.0001	Mixed Models
	EVL vs. ΔEVH1	<0.0001	Mixed Models
	EVL vs. EVH1	0.4816	Mixed Models
	EVL vs. PRD	0.0032	Mixed Models
	EVL vs. EVH2	0.0047	Mixed Models
Fig. 5E	EVL vs. GFP	<0.0001	Mixed Models
	EVL vs. ΔPFN	<0.0001	Mixed Models
	EVL vs. ΔGAB	0.0035	Mixed Models
	EVL vs. ΔActinPolymerization	<0.0001	Mixed Models
	EVL vs. ΔGABFAB	<0.0001	Mixed Models
	EVL vs. ΔEVH1	<0.0001	Mixed Models
	EVL vs. EVH1	<0.0001	Mixed Models
	EVL vs. PRD	<0.0001	Mixed Models
	EVL vs. EVH2	<0.0001	Mixed Models
Fig. 5F	EVL vs. GFP	<0.0001	Mixed Models
	EVL vs. ΔPFN	<0.0001	Mixed Models
	EVL vs. ΔGAB	0.1786	Mixed Models
	EVL vs. ΔActinPolymerization	<0.0001	Mixed Models
	EVL vs. ΔGABFAB	<0.0001	Mixed Models
	EVL vs. ΔEVH1	<0.0001	Mixed Models
	EVL vs. EVH1	<0.0001	Mixed Models
	EVL vs. PRD	<0.0001	Mixed Models
	EVL vs. EVH2	<0.0001	Mixed Models
Fig. 6H	EVL/CAAX: pre (0-5 min) vs. stim (0-2.5 min)	0.0052	Mixed Models
	EVL/CAAX: pre (0-5 min) vs. stim (2.5-5 min)	0.0496	Mixed Models
	EVL/CAAX: pre (0-5 min) vs. post (5-7.5 min)	0.0169	Mixed Models
	EVL/CAAX: pre (0-5 min) vs. post (7.5-10 min)	0.1131	Mixed Models
	EVL/MITO: pre (0-5 min) vs. stim (0-2.5 min)	0.6261	Mixed Models
	EVL/MITO: pre (0-5 min) vs. stim (2.5-5 min)	0.0086	Mixed Models
	EVL/MITO: pre (0-5 min) vs. post (5-7.5 min)	0.0104	Mixed Models
	EVL/MITO: pre (0-5 min) vs. post (7.5-10 min)	0.0118	Mixed Models
	ΔEVH1/CAAX: pre (0-5 min) vs. stim (0-2.5 min)	<0.0001	Mixed Models
	ΔEVH1/CAAX: pre (0-5 min) vs. stim (2.5-5 min)	<0.0001	Mixed Models
	ΔEVH1/CAAX: pre (0-5 min) vs. post (5-7.5 min)	<0.0001	Mixed Models
	ΔEVH1/CAAX: pre (0-5 min) vs. post (7.5-10 min)	0.5437	Mixed Models
	ΔAP/CAAX: pre (0-5 min) vs. stim (0-2.5 min)	0.8697	Mixed Models
	ΔAP/CAAX: pre (0-5 min) vs. stim (2.5-5 min)	0.1682	Mixed Models
	ΔAP/CAAX: pre (0-5 min) vs. post (5-7.5 min)	0.3623	Mixed Models
	ΔAP/CAAX: pre (0-5 min) vs. post (7.5-10 min)	0.6564	Mixed Models
	ΔPFN/CAAX: pre (0-5 min) vs. stim (0-2.5 min)	0.1689	Mixed Models
Figure Panel	Comparison	p value	method
Fig. 6H (cont.)	ΔPFN/CAAX: pre (0-5 min) vs. stim (2.5-5 min)	0.801	Mixed Models
	ΔPFN/CAAX: pre (0-5 min) vs. post (5-7.5 min)	0.493	Mixed Models
	ΔPFN/CAAX: pre (0-5 min) vs. post (7.5-10 min)	0.7643	Mixed Models
Fig. 6I	EVL/CAAX: pre (0-5 min) vs. stim (0-2.5 min)	<0.0001	Mixed Models
	EVL/CAAX: pre (0-5 min) vs. stim (2.5-5 min)	<0.0001	Mixed Models
	EVL/CAAX: pre (0-5 min) vs. post (5-7.5 min)	<0.0001	Mixed Models
	EVL/CAAX: pre (0-5 min) vs. post (7.5-10 min)	0.0001	Mixed Models
	EVL/MITO: pre (0-5 min) vs. stim (0-2.5 min)	0.6319	Mixed Models
	EVL/MITO: pre (0-5 min) vs. stim (2.5-5 min)	0.0194	Mixed Models
	EVL/MITO: pre (0-5 min) vs. post (5-7.5 min)	0.8778	Mixed Models
	EVL/MITO: pre (0-5 min) vs. post (7.5-10 min)	0.595	Mixed Models
	ΔEVH1/CAAX: pre (0-5 min) vs. stim (0-2.5 min)	<0.0001	Mixed Models
	ΔEVH1/CAAX: pre (0-5 min) vs. stim (2.5-5 min)	<0.0001	Mixed Models
	ΔEVH1/CAAX: pre (0-5 min) vs. post (5-7.5 min)	<0.0001	Mixed Models
	ΔEVH1/CAAX: pre (0-5 min) vs. post (7.5-10 min)	0.2585	Mixed Models
	ΔAP/CAAX: pre (0-5 min) vs. stim (0-2.5 min)	<0.0001	Mixed Models
	ΔAP/CAAX: pre (0-5 min) vs. stim (2.5-5 min)	<0.0001	Mixed Models
	ΔAP/CAAX: pre (0-5 min) vs. post (5-7.5 min)	<0.0001	Mixed Models
	ΔAP/CAAX: pre (0-5 min) vs. post (7.5-10 min)	0.0001	Mixed Models
	ΔPFN/CAAX: pre (0-5 min) vs. stim (0-2.5 min)	<0.0001	Mixed Models
	ΔPFN/CAAX: pre (0-5 min) vs. stim (2.5-5 min)	<0.0001	Mixed Models
	ΔPFN/CAAX: pre (0-5 min) vs. post (5-7.5 min)	<0.0001	Mixed Models
	ΔPFN/CAAX: pre (0-5 min) vs. post (7.5-10 min)	0.0015	Mixed Models
Fig. 7E	EVL and MIM tip fluor. Int. Correlation	<0.0001	Mixed Models
Fig. 7F	EGFP vs. EVL	<0.0001	Mixed Models
	EGFP vs. MIM	<0.0001	Mixed Models
	EGFP vs. EVL+MIM	<0.0001	Mixed Models
Fig. 7G	EGFP vs. EVL	0.06	Mixed Models
	EGFP vs. MIM	0.5668	Mixed Models
	EGFP vs. EVL+MIM	<0.0001	Mixed Models
Fig. 7H	EGFP vs. EVL	0.146	Mixed Models
	EGFP vs. MIM	<0.0001	Mixed Models
	EGFP vs. EVL+MIM	0.0552	Mixed Models
Fig. 7J	n.t. shRNA vs. shMtss1	0.6652	Mixed Models
Fig. 7K	n.t. shRNA vs. shMtss1	0.074	Mixed Models
Fig. 7L	n.t. shRNA vs. shMtss1	<0.0001	Mixed Models
Fig. 7N	WT: n.t. shRNA vs. shMtss1	0.1661	mann-whitney
	KO: n.t. shRNA vs. shMtss1	0.0003	mann-whitney
Fig. 7P	EGFP vs. EVL	0.3755	one-way ANOVA w Holm-Sidak MC
	EGFP vs. MIM	0.1557	one-way ANOVA w Holm-Sidak MC
	EGFP vs. EVL+MIM	0.0007	one-way ANOVA w Holm-Sidak MC
Figure Panel	Comparison	p value	method
Fig. 7R	EVL/CAAX: pre vs. stim	0.0085	one-way ANOVA w Holm-Sidak MC
	EVL/CAAX: pre vs. post	0.0826	one-way ANOVA w Holm-Sidak MC
	EVL/CAAX: stim vs post	0.0826	one-way ANOVA w Holm-Sidak MC
	EVL/CAAX + MIM: pre vs. stim	<0.0001	one-way ANOVA w Holm-Sidak MC
	EVL/CAAX + MIM: pre vs. post	0.0005	one-way ANOVA w Holm-Sidak MC
	EVL/CAAX + MIM: stim vs post	0.1674	one-way ANOVA w Holm-Sidak MC
	EVL/MITO + MIM: pre vs. stim	0.0027	one-way ANOVA w Holm-Sidak MC
	EVL/MITO + MIM: pre vs. post	0.0027	one-way ANOVA w Holm-Sidak MC
	EVL/MITO + MIM: stim vs post	<0.0001	one-way ANOVA w Holm-Sidak MC
Fig. S7C	D7: WT vs. EVL KO	0.0986	unpaired t-test
	D11: WT vs. EVL KO	0.2197	unpaired t-test
	D14: WT vs. EVL KO	0.5618	unpaired t-test
Fig. S7D	n.t. shRNA vs. shMtss1	0.0234	unpaired t-test
Fig. S7G	MIM vs. EVL+MIM	<0.0001	Mixed Models
	MIM vs. ΔEVH1+MIM	<0.0001	Mixed Models
	EVL+MIM vs. ΔEVH1+MIM	<0.0001	Mixed Models
Fig. S7H	MIM vs. EVL+MIM	<0.0001	Mixed Models
	MIM vs. ΔEVH1+MIM	0.0018	Mixed Models
	EVL+MIM vs. ΔEVH1+MIM	<0.0001	Mixed Models
Fig. S7I	MIM vs. EVL+MIM	<0.0001	Mixed Models
	MIM vs. ΔEVH1+MIM	<0.0001	Mixed Models
	EVL+MIM vs. ΔEVH1+MIM	<0.0001	Mixed Models
Fig. S7L	pre (0-5 min) vs. stim (0-2.5 min)	0.028	Mixed Models
	pre (0-5 min) vs. stim (2.5-5 min)	0.014	Mixed Models
	pre (0-5 min) vs. post (5-7.5 min)	0.027	Mixed Models
	pre (0-5 min) vs. post (7.5-10 min)	0.043	Mixed Models
Fig. 8C	WT DMSO effect over time	0.0247	Mixed Models
	KO DMSO effect over time	0.9189	Mixed Models
	WT CK666 effect over time	0.0311	Mixed Models
	KO CK666 effect over time	<0.0001	Mixed Models
	WT BLEBB effect over time	0.0209	Mixed Models
	KO BLEBB effect over time	0.0153	Mixed Models
	DMSO KO vs DMSO WT at 5 min	0.0059	Mixed Models
	DMSO KO vs DMSO WT at 10 min	0.0137	Mixed Models
	DMSO KO vs DMSO WT at 15 min	0.3041	Mixed Models
	DMSO KO vs DMSO WT at 20 min	0.3113	Mixed Models
	DMSO KO vs DMSO WT at 25 min	0.0097	Mixed Models
	DMSO KO vs DMSO WT at 30 min	0.1304	Mixed Models
	DMSO KO vs DMSO WT at 35 min	0.0859	Mixed Models
	DMSO KO vs DMSO WT at 40 min	0.5589	Mixed Models
	CK-666 KO vs CK-666 WT at 5 min	0.1994	Mixed Models
	CK-666 KO vs CK-666 WT at 10 min	0.3345	Mixed Models
	CK-666 KO vs CK-666 WT at 15 min	0.9089	Mixed Models
	CK-666 KO vs CK-666 WT at 20 min	0.2608	Mixed Models
	CK-666 KO vs CK-666 WT at 25 min	0.3126	Mixed Models
	CK-666 KO vs CK-666 WT at 30 min	0.9999	Mixed Models
	CK-666 KO vs CK-666 WT at 35 min	0.2982	Mixed Models
	CK-666 KO vs CK-666 WT at 40 min	0.5721	Mixed Models
	Blebb KO vs Blebb WT at 5 min	0.8424	Mixed Models
	Blebb KO vs Blebb WT at 10 min	0.4154	Mixed Models
	Blebb KO vs Blebb WT at 15 min	0.6201	Mixed Models
	Blebb KO vs Blebb WT at 20 min	0.5523	Mixed Models
	Blebb KO vs Blebb WT at 25 min	0.7284	Mixed Models
	Blebb KO vs Blebb WT at 30 min	0.8194	Mixed Models
	Blebb KO vs Blebb WT at 35 min	0.265	Mixed Models
	Blebb KO vs Blebb WT at 40 min	0.811	Mixed Models
Fig. 8D	WT DMSO effect over time	0.4891	Mixed Models
	KO DMSO effect over time	0.6184	Mixed Models
	WT CK666 effect over time	<0.0001	Mixed Models
	KO CK666 effect over time	0.0017	Mixed Models
	WT BLEBB effect over time	0.0001	Mixed Models
	KO BLEBB effect over time	0.7595	Mixed Models
	DMSO KO vs DMSO WT at 5 min	0.0236	Mixed Models
	DMSO KO vs DMSO WT at 10 min	0.1857	Mixed Models
	DMSO KO vs DMSO WT at 15 min	0.4094	Mixed Models
	DMSO KO vs DMSO WT at 20 min	0.5887	Mixed Models
	DMSO KO vs DMSO WT at 25 min	0.4616	Mixed Models
	DMSO KO vs DMSO WT at 30 min	0.3313	Mixed Models
	DMSO KO vs DMSO WT at 35 min	0.1213	Mixed Models
	DMSO KO vs DMSO WT at 40 min	0.3094	Mixed Models
	CK-666 KO vs CK-666 WT at 5 min	0.0763	Mixed Models
	CK-666 KO vs CK-666 WT at 10 min	0.0288	Mixed Models
	CK-666 KO vs CK-666 WT at 15 min	0.4162	Mixed Models
	CK-666 KO vs CK-666 WT at 20 min	0.5235	Mixed Models
	CK-666 KO vs CK-666 WT at 25 min	0.9992	Mixed Models
	CK-666 KO vs CK-666 WT at 30 min	0.4019	Mixed Models
	CK-666 KO vs CK-666 WT at 35 min	0.3854	Mixed Models
	CK-666 KO vs CK-666 WT at 40 min	0.4175	Mixed Models
	Blebb KO vs Blebb WT at 5 min	0.1074	Mixed Models
	Blebb KO vs Blebb WT at 10 min	0.0193	Mixed Models
	Blebb KO vs Blebb WT at 15 min	0.0056	Mixed Models
	Blebb KO vs Blebb WT at 20 min	0.0061	Mixed Models
	Blebb KO vs Blebb WT at 25 min	0.0121	Mixed Models
	Blebb KO vs Blebb WT at 30 min	0.0018	Mixed Models
	Blebb KO vs Blebb WT at 35 min	0.0005	Mixed Models
	Blebb KO vs Blebb WT at 40 min	0.0009	Mixed Models
